# Supplementary material for: The Association between Dietary Inflammatory Patterns and the Incidence of Frailty and Its Reversal in Older Adults: A Community-Based Longitudinal Follow-Up Study in Taiwan
Source: Nutrients. 2024 Aug 27;16(17):2862. doi: 10.3390/nu16172862 (PMC11397639; doi:10.3390/nu16172862)
Supplement: Supplementary file 1 [file nutrients-16-02862-s001.zip]

Archive with 1 entries (1 files):
- nutrients-3151425-supplementary.pdf
